# Supplementary material for: Coexistence of metamagnetism and slow relaxation of magnetization in ammonium hexafluoridorhenate
Source: RSC Adv. 2021 Feb 3;11(11):6353–60. doi: 10.1039/d0ra10325j (PMC8694846; doi:10.1039/d0ra10325j)
Supplement: RA-011-D0RA10325J-s002 [file RA-011-D0RA10325J-s002.cif]

# Electronic Supplementary Material (ESI) for RSC Advances.
# This journal is © The Royal Society of Chemistry 2021

####################################################################### 
# 
# This file contains crystal structure data downloaded from the 
# Cambridge Structural Database (CSD) hosted by the Cambridge 
# Crystallographic Data Centre (CCDC).
# 
# Full information about CCDC data access policies and citation 
# guidelines are available at http://www.ccdc.cam.ac.uk/access/V1 
# 
# Audit and citation data items may have been added by the CCDC. 
# Please retain this information to preserve the provenance of 
# this file and to allow appropriate attribution of the data. 
# 
#######################################################################

data_SMB_NH2ReF6_HF
_database_code_depnum_ccdc_archive 'CCDC 1962857'
loop_
_audit_author_name
_audit_author_address
'Samundeeswari Mariappan Balasekaran'
;Department of Chemistry and Biochemistry, University of Nevada Las Vegas
United States of America
;
_audit_update_record             
;
2019-11-01 deposited with the CCDC.	2021-01-27 downloaded from the CCDC.
;
_chemical_name_systematic        'Ammonium Hexafluoridorhenate(IV)'
_chemical_name_common            (NH4)2[ReF6]
_chemical_formula_moiety         'F6 Re, 2(N)'
_chemical_formula_sum            'F6 N2 Re'
_chemical_formula_iupac          ?
_chemical_formula_weight         328.22

_chemical_melting_point          ?

_space_group_crystal_system      trigonal
_space_group_name_H-M_alt        'P -3 m 1'
_space_group_name_Hall           '-P 3 2"'
loop_
_space_group_symop_operation_xyz
'x, y, z'
'-y, x-y, z'
'-x+y, -x, z'
'y, x, -z'
'x-y, -y, -z'
'-x, -x+y, -z'
'-x, -y, -z'
'y, -x+y, -z'
'x-y, x, -z'
'-y, -x, z'
'-x+y, y, z'
'x, x-y, z'

_cell_length_a                   6.0150(10)
_cell_length_b                   6.0150(10)
_cell_length_c                   4.6800(10)
_cell_angle_alpha                90
_cell_angle_beta                 90
_cell_angle_gamma                120
_cell_volume                     146.64(6)
_cell_formula_units_Z            1
_cell_measurement_reflns_used    112
_cell_measurement_theta_min      3.8561
_cell_measurement_theta_max      33.5148
_cell_measurement_temperature    127.(2)

_exptl_crystal_description       polyhedron
_exptl_crystal_colour            'translucent colourless'
_exptl_crystal_size_max          0.319
_exptl_crystal_size_mid          0.140
_exptl_crystal_size_min          0.106
_exptl_crystal_density_diffrn    3.717
_exptl_crystal_density_meas      ?
_exptl_crystal_density_method    'not measured'
_exptl_crystal_F_000             143

_exptl_absorpt_coefficient_mu    20.764
_exptl_absorpt_correction_type   Multi-Scan
_exptl_absorpt_process_details   
;
Krause, L.; Herbst-Irmer, R.; Sheldrick, G. M.; Stalke, D. (2015). J. Appl.
Cryst. 48, 3-10.
;
_exptl_absorpt_correction_T_min  0.06
_exptl_absorpt_correction_T_max  0.22

_exptl_special_details           
;
;

_diffrn_ambient_temperature      127.(2)

_diffrn_source                   'sealed tube'
_diffrn_source_type              ?

_diffrn_radiation_type           'Mo K\a'
_diffrn_radiation_wavelength     0.71073
_diffrn_radiation_monochromator  'curved graphite'

_diffrn_measurement_device_type  'Bruker D8 QUEST diffractometer'
_diffrn_measurement_method       " '\f and \w scans'"

_diffrn_detector_area_resol_mean 8.3333

_diffrn_reflns_number            1939
_diffrn_reflns_av_R_equivalents  0.0533
_diffrn_reflns_av_unetI/netI     0.0219
_diffrn_reflns_theta_min         3.91
_diffrn_reflns_theta_max         30.64
_diffrn_reflns_theta_full        30.64
_diffrn_measured_fraction_theta_max 0.964
_diffrn_measured_fraction_theta_full 0.964
_diffrn_reflns_limit_h_min       -8
_diffrn_reflns_limit_h_max       8
_diffrn_reflns_limit_k_min       -8
_diffrn_reflns_limit_k_max       8
_diffrn_reflns_limit_l_min       -6
_diffrn_reflns_limit_l_max       6

_refine_special_details          
;
;

_reflns_number_total             186
_reflns_number_gt                186
_reflns_threshold_expression     'I > 2\s(I)'

_refine_ls_structure_factor_coef Fsqd
_refine_ls_matrix_type           full
_refine_ls_R_factor_all          0.0282
_refine_ls_R_factor_gt           0.0282
_refine_ls_wR_factor_gt          0.0764
_refine_ls_wR_factor_ref         0.0764
_refine_ls_goodness_of_fit_ref   1.457
_refine_ls_restrained_S_all      1.457
_refine_ls_number_reflns         186
_refine_ls_number_parameters     12
_refine_ls_number_restraints     0
_refine_ls_number_constraints    ?
_refine_ls_hydrogen_treatment    undef
_refine_ls_weighting_scheme      calc
_refine_ls_weighting_details     
'w=1/[\s^2^(Fo^2^)+(0.0336P)^2^+1.2468P] where P=(Fo^2^+2Fc^2^)/3'

_atom_sites_solution_hydrogens   ?
_atom_sites_solution_primary     ?
_atom_sites_solution_secondary   ?

_refine_ls_shift/su_max          0.000
_refine_ls_shift/su_mean         0.000
_refine_diff_density_max         2.638
_refine_diff_density_min         -2.899
_refine_ls_extinction_method     none
_refine_ls_extinction_coef       ?

loop_
_atom_type_symbol
_atom_type_description
_atom_type_scat_dispersion_real
_atom_type_scat_dispersion_imag
_atom_type_scat_source
F F 0.0171 0.0103 'International Tables Vol C Tables 4.2.6.8 and 6.1.1.4'
N N 0.0061 0.0033 'International Tables Vol C Tables 4.2.6.8 and 6.1.1.4'
Re Re -1.0185 7.2310 'International Tables Vol C Tables 4.2.6.8 and 6.1.1.4'

_computing_data_collection       ?
_computing_cell_refinement       'APEX3 v2016.5-0 (Bruker AXS)'
_computing_data_reduction        'SAINT V8.37A (Bruker AXS Inc., 2015)'
_computing_structure_solution    'SHELXT-2014/5 (Sheldrick, 2015)'
_computing_structure_refinement  'SHELXL-2014/7 (Sheldrick, 2014)'
_computing_molecular_graphics    'shelXle (C.B. Huebschle, rev 786)'
_computing_publication_material  ?

loop_
_atom_site_type_symbol
_atom_site_label
_atom_site_fract_x
_atom_site_fract_y
_atom_site_fract_z
_atom_site_U_iso_or_equiv
_atom_site_adp_type
_atom_site_calc_flag
_atom_site_refinement_flags_adp
_atom_site_refinement_flags_occupancy
_atom_site_refinement_flags_posn
_atom_site_occupancy
_atom_site_disorder_assembly
_atom_site_disorder_group
Re Re1 0 0 0 0.0126(3) Uani d T P S 1 . .
N N1 0.6667 0.3333 0.703(3) 0.015(2) Uani d T P S 1 . .
F F1 0.3126(10) 0.1563(5) 0.2324(11) 0.0189(10) Uani d T P S 1 . .

loop_
_atom_site_aniso_label
_atom_site_aniso_U_11
_atom_site_aniso_U_22
_atom_site_aniso_U_33
_atom_site_aniso_U_12
_atom_site_aniso_U_13
_atom_site_aniso_U_23
Re1 0.0125(3) 0.0125(3) 0.0128(4) 0.00624(15) 0 0
N1 0.018(3) 0.018(3) 0.009(5) 0.0089(17) 0 0
F1 0.015(2) 0.0218(18) 0.018(2) 0.0074(11) -0.005(2) -0.0024(10)

_geom_special_details            
;

All esds (except the esd in the dihedral angle between two l.s. planes)
are estimated using the full covariance matrix.  The cell esds are taken
into account individually in the estimation of esds in distances, angles
and torsion angles; correlations between esds in cell parameters are only
used when they are defined by crystal symmetry.  An approximate (isotropic)
treatment of cell esds is used for estimating esds involving l.s. planes.
;

loop_
_geom_bond_atom_site_label_1
_geom_bond_atom_site_label_2
_geom_bond_site_symmetry_2
_geom_bond_distance
_geom_bond_publ_flag
Re1 F1 7 1.958(5) ?
Re1 F1 9 1.958(5) ?
Re1 F1 3 1.958(5) ?
Re1 F1 . 1.958(5) ?
Re1 F1 8 1.958(5) ?
Re1 F1 2 1.958(5) ?

loop_
_geom_angle_atom_site_label_1
_geom_angle_atom_site_label_2
_geom_angle_atom_site_label_3
_geom_angle_site_symmetry_1
_geom_angle_site_symmetry_3
_geom_angle
_geom_angle_publ_flag
F1 Re1 F1 7 9 92.1(2) ?
F1 Re1 F1 7 3 87.9(2) ?
F1 Re1 F1 9 3 180.0(3) ?
F1 Re1 F1 7 . 180.0 ?
F1 Re1 F1 9 . 87.9(2) ?
F1 Re1 F1 3 . 92.1(2) ?
F1 Re1 F1 7 8 92.1(2) ?
F1 Re1 F1 9 8 92.1(2) ?
F1 Re1 F1 3 8 87.9(2) ?
F1 Re1 F1 . 8 87.9(2) ?
F1 Re1 F1 7 2 87.9(2) ?
F1 Re1 F1 9 2 87.9(2) ?
F1 Re1 F1 3 2 92.1(2) ?
F1 Re1 F1 . 2 92.1(2) ?
F1 Re1 F1 8 2 180.0(3) ?

_shelx_res_file                  
;


    SMB_NH2ReF6_HF_0m_a.res created by SHELXL-2014/7


TITL SMB_NH2ReF6_HF_0m_a.res in P-3m1
REM Old TITL SMB_NH2ReF6_HF_0m in P-3m1
REM SHELXT solution in P-3m1
REM R1 0.046,  Rweak 0.344,  Alpha 0.014,  Orientation as input
REM Formula found by SHELXT:  F8 Re
CELL  0.71073   6.015   6.015   4.680   90.00   90.00  120.00
ZERR    1.000   0.001   0.001   0.001    0.00    0.00    0.00
LATT  1
SYMM -Y, X-Y, Z
SYMM -X+Y, -X, Z
SYMM Y, X, -Z
SYMM X-Y, -Y, -Z
SYMM -X, -X+Y, -Z
SFAC F N RE
UNIT 6 2 1
TEMP -146.150
SIZE 0.106 0.14 0.319
L.S. 10
LIST 4
ACTA
OMIT 0 1 3
OMIT -1 1 3
OMIT -1 2 4
OMIT -4 4 5
OMIT -3 3 4
OMIT 0 0 1
OMIT -3 3 5
FMAP 2
PLAN 20
WGHT    0.033600    1.246800
FVAR       1.03533
RE1   3    0.000000    0.000000    0.000000    10.08333    0.01248    0.01248 =
         0.01276    0.00000    0.00000    0.00624
N1    2    0.666667    0.333333    0.703216    10.16667    0.01781    0.01781 =
         0.00879    0.00000    0.00000    0.00891
F1    1    0.312646    0.156323    0.232382    10.50000    0.01476    0.02180 =
         0.01791   -0.00240   -0.00480    0.00738
HKLF 4

REM  SMB_NH2ReF6_HF_0m_a.res in P-3m1
REM R1 =  0.0282 for     186 Fo > 4sig(Fo)  and  0.0282 for all     186 data
REM     12 parameters refined using      0 restraints

END

WGHT      0.0273      2.7461

REM Highest difference peak  2.638,  deepest hole -2.899,  1-sigma level  0.366
Q1    1   0.0000  0.0000  0.1245  10.16667  0.05    2.64
Q2    1   0.0772  0.1544  0.0307  10.50000  0.05    2.08
Q3    1   0.0000  0.0000  0.3305  10.16667  0.05    1.62
Q4    1   0.6667  0.3333  0.4627  10.16667  0.05    1.13
Q5    1   0.1763  0.0881  0.1952  10.50000  0.05    1.09
Q6    1   0.5007  0.0015  0.6355  10.50000  0.05    0.89
Q7    1   0.4993  0.5007  0.1163  10.50000  0.05    0.87
Q8    1   0.7484  0.2516  0.6337  10.50000  0.05    0.82
Q9    1   0.6667  0.3333  0.9088  10.16667  0.05    0.82
Q10   1   0.2697  0.2697  0.0000  10.50000  0.05    0.68
Q11   1   0.3252  0.1626  0.1106  10.50000  0.05    0.68
Q12   1   0.3653  0.3513  0.3943  11.00000  0.05    0.57
Q13   1   0.3985  0.0617 -0.0011  11.00000  0.05    0.52
Q14   1   0.4148  0.2534  0.3305  11.00000  0.05    0.52
Q15   1   0.7467  0.2533  0.7982  10.50000  0.05    0.52
Q16   1   0.2116  0.1058  0.5711  10.50000  0.05    0.52
Q17   1   0.3185  0.1592 -0.0988  10.50000  0.05    0.52
Q18   1   0.5684  0.1369  0.3135  10.50000  0.05    0.46
Q19   1   0.5459  0.2730  0.1996  10.50000  0.05    0.46
Q20   1   0.2410  0.2441  0.2289  11.00000  0.05    0.44
;
_shelx_res_checksum              46699

_exptl_crystal_preparation       'Magnetic properties'
